# Supplementary material for: Physical Therapists’ Attitudes, Beliefs, and Barriers Regarding Fall Screening and Prevention among Patients with Knee Osteoarthritis: A Cross-Sectional Study
Source: Healthcare (Basel). 2024 Mar 25;12(7):718. doi: 10.3390/healthcare12070718 (PMC11011968; doi:10.3390/healthcare12070718)
Supplement: Supplementary file 1 [file healthcare-12-00718-s001.zip]

Archive with 1 entries (1 files):
- healthcare-2894520-supplementary.pdf
